# Supplementary material for: Real-World Analysis of Metastatic Renal Cell Carcinoma Patients Treated with Pembrolizumab Plus Axitinib: Evidence from the Campania Oncology Network
Source: Curr Oncol. 2026 May 30;33(6):325. doi: 10.3390/curroncol33060325 (PMC13298080; doi:10.3390/curroncol33060325)
Supplement: Supplementary file 1 [file curroncol-33-00325-s001.zip]

Archive with 1 entries (1 files):
- curroncol-4305480-supplementary.pdf
